# Supplementary material for: Identification of Cellular Isoschaftoside-Mediated Anti-Senescence Mechanism in RAC2 and LINC00294
Source: Molecules. 2024 Sep 4;29(17):4182. doi: 10.3390/molecules29174182 (PMC11397025; doi:10.3390/molecules29174182)
Supplement: Supplementary file 1 [file molecules-29-04182-s001.zip]

Archive with 1 entries (1 files):
- molecules-3169844-supplementary.pdf
